# Supplementary material for: Production of Bioactive Porcine Lactoferrin through a Novel Glucose-Inducible Expression System in Pichia pastoris: Unveiling Antimicrobial and Anticancer Functionalities
Source: Int J Mol Sci. 2024 Feb 2;25(3):1818. doi: 10.3390/ijms25031818 (PMC10855427; doi:10.3390/ijms25031818)
Supplement: Supplementary file 1 [file ijms-25-01818-s001.zip]

Archive with 1 entries (1 files):
- ijms-2807797-supplementary.pdf
